# Supplementary material for: Chemical and Mechanical Evolution of a Volumetric Additive Manufacturing (VAM) Resin Under High-Temperature Storage
Source: Polymers (Basel). 2026 May 16;18(10):1213. doi: 10.3390/polym18101213 (PMC13211068; doi:10.3390/polym18101213)
Supplement: Supplementary file 1 [file polymers-18-01213-s001.zip]

Archive with 1 entries (1 files):
- polymers-4286619-supplementary.mp4
